# Supplementary material for: Molecular Regulation of Antioxidant Defense and Metabolic Reprogramming in Xiaozhan Rice Genotypes: Differential Roles of Salicylic Acid and Melatonin Under Salt Stress
Source: Curr Issues Mol Biol. 2025 Jun 7;47(6):432. doi: 10.3390/cimb47060432 (PMC12191652; doi:10.3390/cimb47060432)
Supplement: Supplementary file 1 [file cimb-47-00432-s001.zip]

Archive with 2 entries (2 files):
- Supplementary Materials S1.xls
- Supplementary Materials S2.pdf
