# Supplementary material for: Molecular Regulation of Antioxidant Defense and Metabolic Reprogramming in Xiaozhan Rice Genotypes: Differential Roles of Salicylic Acid and Melatonin Under Salt Stress
Source: Curr Issues Mol Biol. 2025 Jun 7;47(6):432. doi: 10.3390/cimb47060432 (PMC12191652; doi:10.3390/cimb47060432)
Supplement: Supplementary file 1 [file cimb-47-00432-s001.zip › Supplementary Materials S1.xls]

## Sheet: Sheet1
Cultivar	Treatment	Germination Energy (%)	Germination Rate	Germination Index	Vigor Index	Seedings Root Length (cm)	Seedling Length (cm)	Seedings Fresh Weight (mg)	Seedings Dry Weight (mg)	Root Length (cm)	Plant Height(cm)	Fresh Weight (mg)	Dry Weight (mg)	Stem Diameter(mm)	SOD Activity (U•g-1 FW)	POD Activity (U•g-1 FW)	CAT Activity （U•g-1 FW）	GSH Content (μg•g-1 FW)	Soluble Sugar Content (mg/g FW)	Lignin Content (mg/g)	MDA Content (nmol/g FW)	D Value	△D
Jinyuan U99	CK	90.66 ± 5.77	98.66 ± 1.15	11.54 ± 0.42	114.04 ± 4.26	12.40 ± 1.30	9.88 ± 0.95	118.35 ± 7.90	19.13 ± 0.35	15.43 ± 0.69	21.97 ± 1.39	221.33 ± 9.50	27.00 ± 1.00	1.49 ± 0.20	214.125 ± 16.25	215.66 ± 41.90	776.49 ± 237.76	244.80 ± 41.05	30.17 ± 24.44	87.51 ± 8.66	15.59 ± 3.53	0.609	0.132
	NaCl	61.33 ± 2.30	96.00 ± 2.00	9.20 ± 0.17	68.26 ± 3.92	9.66 ± 1.30	6.99 ± 0.64	89.40 ± 12.13	18.33 ± 0.63	9.68 ± 0.56	14.85 ± 0.10	123.00 ± 4.58	19.00 ± 2.64	1.35 ± 0.15	272.275 ± 30.40	324.33 ± 47.92	978.725 ± 97.43	300.13 ± 17.51	36.92 ± 6.16	125.43 ± 10.58	39.11 ± 0.85	0.477
Tianlongyou 619	CK	91.33 ± 5.03	96.66 ± 3.05	15.71 ± 0.56	156.00 ± 5.59	11.31 ± 0.97	9.93 ± 1.28	102.81 ± 15.69	19.91 ± 0.92	15.16 ± 1.14	23.37 ± 3.33	238.00 ± 50.31	26.66 ± 3.21	1.63 ± 0.08	250.37 ± 29.66	272.00 ± 35.38	380.465 ± 120.81	196.8 ± 17.78	29.27 ± 17.41	96.31 ± 15.90	21.07 ± 2.50	0.656	0.216
	NaCl	82.66 ± 2.30	90.66 ± 1.15	12.56 ± 0.13	65.73 ± 0.28	9.12 ± 1.04	8.36 ± 0.87	90.08 ± 5.04	18.24 ± 0.74	6.29 ± 0.98	13.43 ± 0.27	113.00 ± 2.64	17.33 ± 1.52	1.59 ± 0.22	278.575 ± 39.23	386.33 ± 23.65	567.615 ± 174.79	260.80 ± 25.33	38.46 ± 8.80	128.63 ± 7.24	49.415 ± 5.10	0.44
Jindao 919	CK	97.33 ± 1.15	99.33 ± 1.15	12.87 ± 0.28	109.41 ± 2.43	8.82 ± 1.19	8.50 ± 0.92	101.08 ± 8.53	19.03 ± 0.29	10.29 ± 0.56	13.82 ± 0.42	149.66 ± 17.03	21.33 ± 2.51	1.85 ± 0.09	141.31 ± 21.68	319.33 ± 34.48	624.79 ± 310.25	208.8 ± 26.22	46.54 ± 31.12	80.44 ± 8.91	13.01 ± 2.70	0.462	0.122
	NaCl	72.00 ± 3.46	90.66 ± 1.15	9.58 ± 0.19	73.94 ± 1.67	6.27 ± 1.37	7.11 ± 0.56	86.71 ± 3.78	18.28 ± 0.15	7.13 ± 0.58	13.32 ± 0.15	116.66 ± 6.42	17.00 ± 2.00	1.55 ± 0.05	217.655 ± 59.46	383.66 ± 24.60	828.075 ± 180.73	233.47 ± 21.24	53.53 ± 4.78	125.87 ± 19.55	31.73 ± 3.89	0.34
Jinchuan No.1	CK	95.33 ± 1.15	98.66 ± 1.15	14.88 ± 0.24	140.49 ± 2.26	10.38 ± 1.53	8.94 ± 0.93	96.65 ± 8.70	19.63 ± 0.73	14.89 ± 1.37	17.78 ± 0.38	218.66 ± 4.61	22.00 ± 0.00	1.72 ± 0.14	157.50 ± 26.49	402.00 ± 35.38	442.18 ± 132.73	186.13 ± 46.01	30.78 ± 4.96	75.93 ± 11.04	24.00 ± 4.08	0.552	0.242
	NaCl	79.33 ± 3.05	93.33 ± 1.15	10.32 ± 0.31	63.00 ± 0.88	4.70 ± 1.75	2.76 ± 0.15	46.00 ± 4.58	17.00 ± 1.00	4.52 ± 0.84	13.10 ± 1.76	110.25 ± 37.62	14.66 ± 0.57	1.66 ± 0.13	186.41 ± 30.05	459.00 ± 14.28	927.53 ± 136.88	216.13 ± 30.03	43.41 ± 6.09	113.57 ± 18.06	46.39 ± 4.53	0.31
